# Supplementary material for: Assessment of early mitigation measures against COVID-19 in Puerto Rico: March 15-May 15, 2020
Source: PLoS One. 2020 Oct 14;15(10):e0240013. doi: 10.1371/journal.pone.0240013 (PMC7556465; doi:10.1371/journal.pone.0240013)
Supplement: S1 File — (R) [file pone.0240013.s001.R]

########################################

windows(record=T)

setwd("C:/Users/thoth/Documents/R")

################ previous version of data management procedures
################ documented for historical purposes only
###### reconstructing dates file from freq counts: source Excel DS
# dpcr <- scan() # below
# deaths <- scan() # below
# write.csv(dpcr, file = "dpcr", row.names=F)
###############

dpcr <- c(9,7,5,5,14,11,10,34,48,41,59,49,24,12,85,
  56,75,52,50,15,3,50,34,27,35,3,12,4,28,24,
  31,26,21,9,2,19,20,27,17,16,1,3,15,16,19,22,10,6,
  3,6,22,19,16,25,4,0,15,10,10,9,11)

deaths <- c(2,1,2,1,0,3,2,3,3,3,1,2,0,5,4,2,
  3,3,3,4,6,3,0,6,3,4,4,2,2,3,1,5,
  4,2,3,2,5,0,2,0,1,3,4,2,3,2,1,2,
  0,0,2,0,0,1,0,1,1,1,1,2,2,1,1,1,
  0,0,1,2,1,0,2,1)
 
datespcr <- seq(as.Date("2020-03-16"), as.Date("2020-05-15"),1)
dates.pcr <- rep(datespcr,dpcr)
summary(dates.pcr)
length(dates.pcr)

datesdth <- seq(as.Date("2020-03-21"), as.Date("2020-05-31"),1)
dates.dth <- rep(datesdth,deaths)
summary(dates.dth)
length(dates.dth)
data.frame(as.Date(datesdth),deaths)

hist(dates.pcr, "days", freq=T)
hist(dates.dth, "days", freq=T)


#########################################

library(incidence)

i1 <- incidence(dates.pcr) # PCR pos cases
plot(i1)
estimate_peak(i1)

f1 <- fit(i1, split="2020-03-30")
f1
plot(i1, fit = f1, color = "#9fc2fc" )
get_counts(i1)
get_dates(i1)
get_fit(f1)
get_info(f1, what = "r")
get_info(f1, what = "r.conf")


i2 <- incidence(dates.dth) # deaths
plot(i2)
estimate_peak(i2)

f2 <- fit(i2, split="2020-04-12")
f2
plot(i2, fit = f2, color = "#9fc2fc" )

get_counts(i2)
get_dates(i2)
get_fit(f2)
get_info(f2, what = "r")
get_info(f2, what = "r.conf")

##########################

library(epitrix)

mu <- 6.3 # mean in days days
sigma <- 4.2 # standard deviation in days
cv <- sigma/mu # coefficient of variation
cv

param <- gamma_mucv2shapescale(mu, cv) # convertion to Gamma parameters
param

si <- distcrete::distcrete("gamma", interval = 1,
                           shape = param$shape,
                           scale = param$scale, w = 0)
si

#################

f1a <- fit(i1[01:15]) # fit before 3-30
r2R0(f1a$info$r, si$d(01:15))
 r2R0(f1a$info$r.conf, si$d(01:15))
 
f1a.R <-  r2R0(f1a$info$r, si$d(01:15))

f1b <- fit(i1[16:61]) # fit after 3-31
r2R0(f1b$info$r, si$d(16:61))
 r2R0(f1b$info$r.conf, si$d(16:61))

 ############### END OF Incidence/Epitrix CODE ######################
 
 ############## BEGIN Gompertz / ggplot CODE ########################
 
 apcr <- cumsum(dpcr) #cum pcr 
 datepcr <- seq(as.Date("2020-03-16"),as.Date ("2020-05-15"),1)
 
 V2 <- apcr[1:12]
 V1 <- seq(1, length(V2), 1)
 mydata  <- data.frame(V1,V2)
 
  plot(V1,V2,pch=4)
 
 nls(V2 ~ a*exp(-b*exp(-c*V1)),
     start = list(a = 1311, b = 5, c = 0.09342))
 
 V2 <- c(apcr[1:12], rep(NA,49) )
 V1 <- seq(1, length(V2), 1)
 V3 <- seq(as.Date("2020-03-16"), as.Date("2020-05-15"),1)
 mydata  <- data.frame(V1,V2, V3)
 
 output <- nls(V2 ~ a*exp(-b*exp(-c*V1)),
               start = list(a = 1311, b = 5, c = 0.09342))
 
 V4 <- predict(output, mydata)
 mydata  <- data.frame(V1,V2, V3, V4)
 mydata.view <- data.frame(datepcr,V1, V2, V4, dpcr,apcr)
 
 ############# COVID-19 DEATHS
 
 adth <- cumsum(deaths) # cum deaths
 date.dth <- seq(as.Date("2020-03-21"),as.Date("2020-05-31"),1)
 length(adth) - length(date.dth) #check
 
 V2.dth <- adth[1:10]
 V1.dth <- seq(1, length(V2.dth), 1)
 mydata.dth  <- data.frame(V1.dth,V2.dth)
 mydata.dth.view  <- data.frame(date.dth[1:10],
                                V1.dth,V2.dth,deaths[1:10])
 
 plot(V1.dth,V2.dth,pch=4)
 
 nls(V2.dth ~ a*exp(-b*exp(-c*V1.dth)),
     start = list(a = 138, b = 4, c = 0.066))
 
 V2.dth.na <- c(adth[1:10], rep(NA,length(deaths)-10) )
 V1.dth.na <- seq(1, length(V2.dth.na), 1)
 V3.dth.na <- seq(as.Date("2020-03-21"), as.Date("2020-05-31"),1)
 mydata.dth.na  <- data.frame(V1.dth.na,V2.dth.na, V3.dth.na)
 length(date.dth)
 
 output.dth <- nls(V2.dth.na ~ a*exp(-b*exp(-c*V1.dth.na)),
                   start = list(a = 378, b = 5.4, c = 0.061))
 
 V4.dth.na <- predict(output.dth, mydata.dth.na)
 mydata.dth.na  <- data.frame(V1.dth.na,V2.dth.na, V3.dth.na, V4.dth.na, adth)
 
 ####################################
 
 library(investr)
 # https://www.r-project.org/nosvn/pandoc/investr.html
 # https://pdfs.semanticscholar.org/b4dd/db31d340d39b755d46e22da665fa0e1706a5.pdf
 
 plotFit(output, data=mydata, interval = "prediction", pch = 19, shade = F, 
         col.pred = rgb(0, 1, 1, 0.4), ylim=c(0,8000), 
         main="",
         ylab="Cases",xlab="Days after March 15",
         sub= "" )
 text(c(20,30,40,50,60), 2, c("Apr 05","Apr 15",
                              "Apr 25" ,"May 05", "May 15"), cex = .8)
 lines(apcr~V1)
 
 #################################
 
 library(propagate)
 
 V1
 
 predictNLS(output, data.frame(V1=61),
            interval=c("prediction"), alpha = 0.05)
 
 p1 <- predictNLS(output, data.frame(V1=61),
                  interval=c("prediction"), alpha = 0.05)
 p1$summary
 p1$summary[,1] # p.mean Taylor
 p1$summary[,5] # LO95 Taylor
 p1$summary[,6] # HI95 Taylor
 
 ## Plot mean and confidence values from first-/second-order 
 ## Taylor expansion 
 plot(mydata$V1, mydata$V2,ylim=c(0,8000))
 lines(V1[60], p1$summary[,1], lwd = 2, col = 1)
 points(V1[60], p1$summary[, 1], col = 2, pch = 16)
 lines(V1[60], p1$summary[, 5], col = 2)
 lines(V1[60], p1$summary[, 6], col = 2)
 lines(V1[60], p1$summary[, 11], col = 4)
 lines(V1[60], p1$summary[, 12], col = 4)
 
 ############### GGPLOT PCR
 
 library(ggplot2)
 
 ggplot(mydata.view) +
   geom_line(color="red",size=1,aes(datepcr,V4)) +
   geom_line(color="green",size=1,aes(datepcr,apcr)) +
   geom_point(aes(datepcr,V2)) +
   geom_ribbon(aes(x=datepcr,ymin = apcr, ymax = V4),
               fill = "grey70",alpha=0.5) +
   
   labs(x = "Dates", y = "COVID-19 Cases")  +
   annotate(geom="text",x=as.Date("2020-05-17"),
            y=7466,label="7466",fontface="bold") +
   annotate(geom="text",x=as.Date("2020-05-17"),
            y=1311,label="1311",fontface="bold")
 
 ############### GGPLOT DEATHS
 
 ggplot(mydata.dth.na) +
   geom_line(color="red",size=1,aes(V3.dth.na,V4.dth.na)) +
   geom_line(color="green",size=1,aes(V3.dth.na,adth)) +
   geom_point(aes(V3.dth.na, V2.dth.na)) +
   geom_ribbon(aes(x=V3.dth.na,ymin = adth, ymax = V4.dth.na),
               fill = "grey70",alpha=0.5) +
   
   labs(x = "Dates", y = "COVID-19 Deaths")  +
   annotate(geom="text",x=as.Date("2020-06-02"),
            y=354,label="354",fontface="bold") +
   annotate(geom="text",x=as.Date("2020-06-02"),
            y=143,label="143",fontface="bold")
 
 
 ############### END OF CODE for Figures 1,2,4,5 #################
 
 ############### BEGIN CODE for Figure 3 #########################
 
 date.all <- seq(as.Date("2020-03-15"),as.Date("2020-05-31"),1)
 date.all.id <- seq(1,length(date.all),1)
 all.id <- data.frame(date.all.id,date.all)
 colnames(all.id) <- c("id","date1") 
 date.pcr <- seq(as.Date("2020-03-16"),as.Date("2020-05-15"),1)
 date.pcr.id <- seq(2,length(date.pcr)+1,1)
 pcr.id <- data.frame(date.pcr.id,date.pcr,dpcr)
 colnames(pcr.id) <- c("id","date2", "pcr") 
 date.dth <- seq(as.Date("2020-03-21"),as.Date("2020-05-31"),1)
 date.dth.id <- seq(7,length(date.dth)+6,1)
 dth.id <- data.frame(date.dth.id,date.dth,deaths)
 colnames(dth.id) <- c("id","date3", "death") 
 all.pcr <- merge(all.id,pcr.id, by = "id",all=T)
 all.pcr.dth <- merge(all.pcr,dth.id, by = "id",all=T)
 all.pcr.dth$log.pcr <- log(all.pcr.dth$pcr)
 all.pcr.dth$log.dth <- log(all.pcr.dth$death)
 
 # use geom_col for tabulated data (e.g., from Excel)
 # col indicates column (var) for height of bars
 ggplot(all.pcr.dth ) +
   geom_col(aes(date1,pcr ),alpha=0.9, show.legend = FALSE) +  
   geom_col(aes(date1,death,color="red",fill="red" ),alpha=.5, show.legend = FALSE) +
   #  stat_smooth(aes(y = pcr,x = date1), method = "gam",se = FALSE, formula = y ~ s(x, k = 9)) +
   labs(x = "Dates", y = "Number") 
 
 library(scales)
 
 ggplot(all.pcr.dth ) +
   geom_col(aes(date1,pcr ),alpha=0.7, show.legend = FALSE) +  
   geom_col(aes(date1,death,color="red",fill="red" ),alpha=.5, show.legend = FALSE) +
   #  stat_smooth(aes(y = pcr,x = date1), method = "gam",se = FALSE, formula = y ~ s(x, k = 9)) +
   geom_segment(aes(x = as.Date("2020-03-30"), y = 85, xend = as.Date("2020-04-12"), yend = 85)) +
   geom_segment(aes(x = as.Date("2020-04-12"), y = 85, xend = as.Date("2020-04-12"), yend = 7), 
                arrow = arrow(length = unit(0.25, "cm"))) +
   scale_y_log10() +
   #  scale_x_date(date_labels = "%b/%d") +
   #  scale_x_date(labels = date_format("%m %d")) +
   scale_x_continuous(breaks=seq(as.Date("2020-03-15"), as.Date("2020-05-31"), 5),labels = date_format("%B %d")) +
   #  scale_x_datetime(labels = date_format("%m %d")) +
   stat_smooth(aes(y = death,x = date1), method = "gam",se = FALSE, formula = y ~ s(x, k = 7)) +
   stat_smooth(aes(y = pcr,x = date1), method = "gam",se = FALSE, formula = y ~ s(x, k = 9)) +
   theme(axis.text.x = element_text(angle = 30, hjust = 1)) +
   labs(x = "Dates", y = "Number") +
   annotate(geom="text",x=as.Date("2020-04-05"),
            y=100,label="12 � 2 days") 
 
 as.Date("2020-04-12") - as.Date("2020-03-30")
 mean(all.pcr.dth$date3-all.pcr.dth$date2, na.rm=TRUE)
 

##################### END OF CODE Fig 3 #########################
 
 
##################################################################
########## excluded code, kept here for documentation of past code
 
library(projections)

set.seed(1)
pred <- project(i1[1:15], R = f1.R, si = si, n_days = 31, n_sim = 1000)
pred
plot(pred)

pred_cum <- cumulate(pred) # cumulative predictions
plot(pred_cum) # plot cumulative predictions

n <- apply(pred, 1, mean) # average prediction per day
sum(n)


##### excluded, kept here for documentation of past code
library(dplyr)
library(magrittr)

plot(i1[1:46]) %>% add_projections(pred, boxplots = FALSE)
i2[46]

############# DATA #####################################
################### Revised MS PLOS Med 15 mar - 15 may
################### Source: PRDH Excel

dpcr <- scan()
length(dpcr)

### PCR revised 25 AUG

9
7
5
5
14
11
10
34
48
41
59
49
24
12
85
56
75
52
50
15
3
50
34
27
35
3
12
4
28
24
31
26
21
9
2
19
20
27
17
16
1
3
15
16
19
22
10
6
3
6
22
19
16
25
4
0
15
10
10
9
11


####################COVID-19 deaths March 21 thru May 31 by Aug 24 
################### Source: PRDH Excel

deaths <- scan()

2
1
2
1
0
3
2
3
3
3
1
2
0
5
4
2
3
3
3
4
6
3
0
6
3
4
4
2
2
3
1
5
4
2
3
2
5
0
2
0
1
3
4
2
3
2
1
2
0
0
2
0
0
1
0
1
1
1
1
2
2
1
1
1
0
0
1
2
1
0
2
1

#########################################

########################## TIFF images for Plos Med
######## need to run all code in R, not in RStudio 

######## Fig 1

tiff("Fig 1.tiff", width = 6, height = 4, units = 'in', res = 300)
plot(i1, fit = f1, color = "#9fc2fc" )

dev.off()

###  Fig 2

tiff("Fig 2.tiff", width = 6, height = 4, units = 'in', res = 300)
plot(i2, fit = f2, color = "#9fc2fc" )
dev.off()

### Fig 3

ggp.pcr.dth <- ggplot(all.pcr.dth ) +
  geom_col(aes(date1,pcr ),alpha=0.7, show.legend = FALSE) +  
  geom_col(aes(date1,death,color="red",fill="red" ),alpha=.5, show.legend = FALSE) +
  #  stat_smooth(aes(y = pcr,x = date1), method = "gam",se = FALSE, formula = y ~ s(x, k = 9)) +
  geom_segment(aes(x = as.Date("2020-03-30"), y = 85, xend = as.Date("2020-04-12"), yend = 85)) +
  geom_segment(aes(x = as.Date("2020-04-12"), y = 85, xend = as.Date("2020-04-12"), yend = 7), 
               arrow = arrow(length = unit(0.25, "cm"))) +
  scale_y_log10() +
  #  scale_x_date(date_labels = "%b/%d") +
  #  scale_x_date(labels = date_format("%m %d")) +
  scale_x_continuous(breaks=seq(as.Date("2020-03-15"), as.Date("2020-05-31"), 5),labels = date_format("%B %d")) +
  #  scale_x_datetime(labels = date_format("%m %d")) +
  stat_smooth(aes(y = death,x = date1), method = "gam",se = FALSE, formula = y ~ s(x, k = 7)) +
  stat_smooth(aes(y = pcr,x = date1), method = "gam",se = FALSE, formula = y ~ s(x, k = 9)) +
  theme(axis.text.x = element_text(angle = 30, hjust = 1)) +
  labs(x = "Dates", y = "Number") +
  annotate(geom="text",x=as.Date("2020-04-05"),
           y=100,label="12 � 2 days") 

as.Date("2020-04-12") - as.Date("2020-03-30")
mean(all.pcr.dth$date3-all.pcr.dth$date2, na.rm=TRUE)

tiff("Fig 3.tiff", width = 6, height = 4, units = 'in', res = 300)
ggp.pcr.dth 
dev.off()


### Fig 4

ggp.pcr <- ggplot(mydata.view) +
  geom_line(color="red",size=1,aes(datepcr,V4)) +
  geom_line(color="green",size=1,aes(datepcr,apcr)) +
  geom_point(aes(datepcr,V2)) +
  geom_ribbon(aes(x=datepcr,ymin = apcr, ymax = V4),
              fill = "grey70",alpha=0.5) +
  
  labs(x = "Dates", y = "COVID-19 Cases")  +
  annotate(geom="text",x=as.Date("2020-05-17"),
           y=7466,label="7466",fontface="bold") +
  annotate(geom="text",x=as.Date("2020-05-17"),
           y=1311,label="1311",fontface="bold")

tiff("Fig 4.tiff", width = 6, height = 4, units = 'in', res = 300)
ggp.pcr
dev.off()

### Fig 5

ggp.dth <- ggplot(mydata.dth.na) +
  geom_line(color="red",size=1,aes(V3.dth.na,V4.dth.na)) +
  geom_line(color="green",size=1,aes(V3.dth.na,adth)) +
  geom_point(aes(V3.dth.na, V2.dth.na)) +
  geom_ribbon(aes(x=V3.dth.na,ymin = adth, ymax = V4.dth.na),
              fill = "grey70",alpha=0.5) +
  
  labs(x = "Dates", y = "COVID-19 Deaths")  +
  annotate(geom="text",x=as.Date("2020-06-02"),
           y=354,label="354",fontface="bold") +
  annotate(geom="text",x=as.Date("2020-06-02"),
           y=143,label="143",fontface="bold")

tiff("Fig 5.tiff", width = 6, height = 4, units = 'in', res = 300)
ggp.dth
dev.off()

##################### END OF CODE #################################
